# Supplementary material for: Olfactory sensory neurons transiently express multiple olfactory receptors during development
Source: Mol Syst Biol. 2015 Dec 8;11(12):844. doi: 10.15252/msb.20156639 (PMC4704490; doi:10.15252/msb.20156639)
Supplement: Supplementary file 2 — Table EV1 [file MSB-11-844-s002.xlsx]

## Sheet: Data
Cell Name	Age	Strain	Read Type	Total Number of Reads or Read Pairs	Mapped Reads, Left	Mapped Percentage, Left (%)	Mapped Reads with Multiple Alignments, Left	Multiple-Alignment Percentage, Left (%)	Mapped Reads, Right	Mapped Percentage, Right (%)	Mapped Reads with Multiple Alignments, Right	Multiple-Alignment Percentage, Right (%)	Number of Genes with TPM>1	Number of Olfactory Receptors	Confident Assessment of Receptor Expression
1	Adult	C57BL/6NTac	2x50	3378685	3194780	94.6	381132	11.9	3177746	94.1	379105	11.9	3167	1	Single
2	Adult	C57BL/6NTac	2x50	3059746	2850837	93.2	320105	11.2	2814801	92	316633	11.2	3802	1	Single
3	Adult	C57BL/6NTac	2x50	3933034	3739012	95.1	502794	13.4	3723156	94.7	500733	13.4	1906	1	Single
4	Adult	C57BL/6NTac	2x50	3155590	2979119	94.4	421475	14.1	2928451	92.8	414362	14.1	3073	0	None
5	Adult	C57BL/6NTac	2x50	4323695	4091023	94.6	545650	13.3	3982532	92.1	532935	13.4	3338	2	Multiple
6	Adult	C57BL/6NTac	2x50	4202373	3958188	94.2	491977	12.4	3938749	93.7	489085	12.4	3063	1	Single
7	Adult	C57BL/6NTac	2x50	3480914	3292070	94.6	376232	11.4	3251093	93.4	372677	11.5	3362	1	Single
8	Adult	C57BL/6NTac	2x50	3113306	2926117	94	535617	18.3	2899807	93.1	531776	18.3	2675	0	None
9	Adult	C57BL/6NTac	2x50	2613962	2444686	93.5	307908	12.6	2391351	91.5	302455	12.6	3101	1	Single
10	Adult	C57BL/6NTac	2x50	4516416	4289858	95	447618	10.4	4267527	94.5	445563	10.4	3539	1	Single
11	Adult	C57BL/6NTac	2x50	3524103	3303662	93.7	385673	11.7	3230442	91.7	378872	11.7	3646	1	Single
12	Adult	C57BL/6NTac	2x50	3597930	3418695	95	399735	11.7	3374881	93.8	396007	11.7	3100	1	Single
13	Adult	C57BL/6NTac	2x50	2918766	2753781	94.3	262749	9.5	2655029	91	254929	9.6	2570	1	Single
14	Adult	C57BL/6NTac	2x50	3456100	3253795	94.1	335669	10.3	3239904	93.7	334677	10.3	3111	1	Single
15	Adult	C57BL/6NTac	2x50	4052344	3850380	95	416291	10.8	3789365	93.5	410091	10.8	3173	1	Single
16	Adult	C57BL/6NTac	2x50	3044575	2878872	94.6	301558	10.5	2851259	93.7	299095	10.5	3383	1	Single
17	Adult	C57BL/6NTac	2x50	3871289	3656324	94.4	743986	20.3	3629499	93.8	739817	20.4	3223	0	None
18	Adult	C57BL/6NTac	2x50	4072354	3860568	94.8	455110	11.8	3803561	93.4	448811	11.8	2719	1 to 2
19	Adult	C57BL/6NTac	2x50	3024490	2841353	93.9	341519	12	2798771	92.5	337084	12	2281	9 to 12	Multiple
20	Adult	C57BL/6NTac	2x50	3079179	2932958	95.3	442302	15.1	2867087	93.1	433636	15.1	2584	1	Single
21	Adult	C57BL/6NTac	2x50	4107223	3870673	94.2	474007	12.2	3856887	93.9	472567	12.3	3209	3 to 4	Multiple
22	Adult	C57BL/6NTac	2x50	3434047	3235930	94.2	525303	16.2	3204651	93.3	520488	16.2	3397	3	Multiple
23	Adult	C57BL/6NTac	2x50	3975217	3783329	95.2	416103	11	3690837	92.8	407111	11	3307	1	Single
24	Adult	C57BL/6NTac	2x50	3107576	2910802	93.7	326713	11.2	2888161	92.9	325181	11.3	3075	1	Single
25	Adult	C57BL/6NTac	2x50	3802024	3592478	94.5	346888	9.7	3554730	93.5	343515	9.7	3116	1 to 2
26	Adult	C57BL/6NTac	2x50	3217817	3044290	94.6	343959	11.3	2996269	93.1	339235	11.3	3183	1	Single
27	Adult	C57BL/6NTac	2x50	3118753	2911252	93.3	343694	11.8	2850300	91.4	337802	11.9	3229	1	Single
28	Adult	C57BL/6NTac	2x50	2562384	2348059	91.6	415079	17.7	2314876	90.3	408745	17.7	2928	1	Single
29	Adult	C57BL/6NTac	2x50	3292259	3133503	95.2	342014	10.9	3100176	94.2	338629	10.9	3453	1	Single
30	Adult	C57BL/6NTac	2x50	2538882	2403378	94.7	292267	12.2	2372525	93.4	288356	12.2	2742	1	Single
31	Adult	C57BL/6NTac	2x50	4152162	3951798	95.2	433421	11	3891847	93.7	427898	11	2763	1	Single
32	Adult	C57BL/6NTac	2x50	3154164	2942074	93.3	407915	13.9	2928942	92.9	406375	13.9	2804	1	Single
33	Adult	C57BL/6J	1x100	2933735	2406350	82	224659	9.3	NA	NA	NA	NA	2104	1 to 2
34	Adult	C57BL/6J	1x100	2719139	2278261	83.8	118081	5.2	NA	NA	NA	NA	2602	1	Single
35	Adult	C57BL/6J	1x100	2913155	2404537	82.5	147320	6.1	NA	NA	NA	NA	2626	1	Single
36	Adult	C57BL/6J	1x100	2738255	2246904	82.1	169931	7.6	NA	NA	NA	NA	2456	1	Single
37	Adult	C57BL/6J	1x100	3602300	2913312	80.9	195571	6.7	NA	NA	NA	NA	2990	1	Single
38	Adult	C57BL/6J	1x100	3335711	2722288	81.6	237043	8.7	NA	NA	NA	NA	1959	1	Single
39	Adult	C57BL/6J	1x100	3768771	3066988	81.4	228017	7.4	NA	NA	NA	NA	3652	1	Single
40	Adult	C57BL/6J	1x100	3119495	2507644	80.4	212714	8.5	NA	NA	NA	NA	1166	1 to 2
41	Adult	C57BL/6J	1x100	3160695	2510607	79.4	211833	8.4	NA	NA	NA	NA	1963	1	Single
42	Adult	C57BL/6J	1x100	3156728	2569646	81.4	244664	9.5	NA	NA	NA	NA	2285	1	Single
43	Adult	C57BL/6J	1x100	2567017	2085322	81.2	140955	6.8	NA	NA	NA	NA	1748	0	None
44	Adult	C57BL/6J	1x100	3053464	2512745	82.3	196556	7.8	NA	NA	NA	NA	3195	1	Single
45	Adult	C57BL/6J	1x100	3488779	2885289	82.7	173115	6	NA	NA	NA	NA	2612	1	Single
46	Adult	C57BL/6J	1x100	2217122	1805254	81.4	146352	8.1	NA	NA	NA	NA	2920	0 to 1
47	Adult	C57BL/6J	1x100	2277581	1771914	77.8	238785	13.5	NA	NA	NA	NA	1480	1	Single
48	Adult	C57BL/6J	1x100	2495945	2026738	81.2	211684	10.4	NA	NA	NA	NA	1959	1	Single
49	Adult	C57BL/6J	1x100	2649762	2208467	83.3	190686	8.6	NA	NA	NA	NA	2442	1	Single
50	Adult	C57BL/6J	1x100	2649678	2170907	81.9	202007	9.3	NA	NA	NA	NA	1012	0	None
51	Adult	C57BL/6J	1x100	2823663	2351256	83.3	188755	8	NA	NA	NA	NA	2533	1	Single
52	Adult	C57BL/6J	1x100	3190449	2684384	84.1	222978	8.3	NA	NA	NA	NA	2172	2	Multiple
53	Adult	C57BL/6J	1x100	2996678	2435399	81.3	249939	10.3	NA	NA	NA	NA	3104	1 to 2
54	Adult	C57BL/6J	1x100	3026817	2434851	80.4	175632	7.2	NA	NA	NA	NA	2136	1	Single
55	Adult	C57BL/6J	1x100	3180414	2636041	82.9	177373	6.7	NA	NA	NA	NA	1248	0	None
56	Adult	C57BL/6J	1x100	3092094	2419301	78.2	320328	13.2	NA	NA	NA	NA	959	0 to 2
57	Newborn	C57BL/6J	1x100	1460208	1202611	82.4	78798	6.6	NA	NA	NA	NA	3941	1	Single
58	Newborn	C57BL/6J	1x100	1602718	1216409	75.9	117743	9.7	NA	NA	NA	NA	1173	0	None
59	Newborn	C57BL/6J	1x100	1829894	1475416	80.6	79884	5.4	NA	NA	NA	NA	980	0	None
60	Newborn	C57BL/6J	1x100	2688527	2201154	81.9	157873	7.2	NA	NA	NA	NA	2720	3 to 8	Multiple
61	Newborn	C57BL/6J	1x100	2483872	2018636	81.3	128215	6.4	NA	NA	NA	NA	2682	3	Multiple
62	Newborn	C57BL/6J	1x100	2163752	1788532	82.7	141321	7.9	NA	NA	NA	NA	3474	1	Single
63	Newborn	C57BL/6J	1x100	2147466	1766668	82.3	143195	8.1	NA	NA	NA	NA	3002	1	Single
64	Newborn	C57BL/6J	1x100	1950923	1561369	80	136905	8.8	NA	NA	NA	NA	1745	0	None
65	Newborn	C57BL/6J	1x100	2643420	2176172	82.3	176585	8.1	NA	NA	NA	NA	2887	0	None
66	Newborn	C57BL/6J	1x100	1394408	1041077	74.7	160426	15.4	NA	NA	NA	NA	1567	0	None
67	Newborn	C57BL/6J	1x100	2084501	1680294	80.6	124058	7.4	NA	NA	NA	NA	2305	0	None
68	Newborn	C57BL/6J	1x100	3114797	2525136	81.1	181235	7.2	NA	NA	NA	NA	3111	1	Single
69	Newborn	C57BL/6J	1x100	2302289	1890642	82.1	142699	7.5	NA	NA	NA	NA	1533	0	None
70	Newborn	C57BL/6J	1x100	2873197	2351518	81.8	190392	8.1	NA	NA	NA	NA	2930	1	Single
71	Newborn	C57BL/6J	1x100	2954648	2393386	81	189769	7.9	NA	NA	NA	NA	2651	2 to 3	Multiple
72	Newborn	C57BL/6J	1x100	3033794	2462397	81.2	201833	8.2	NA	NA	NA	NA	3352	0	None
73	Newborn	C57BL/6J	1x100	1687605	1323637	78.4	135320	10.2	NA	NA	NA	NA	2875	0 to 3
74	Newborn	C57BL/6J	1x100	2127496	1773950	83.4	102769	5.8	NA	NA	NA	NA	3540	1	Single
75	Newborn	C57BL/6J	1x100	2847138	2292618	80.5	306638	13.4	NA	NA	NA	NA	1977	0	None
76	Newborn	C57BL/6J	1x100	3311846	2738665	82.7	206479	7.5	NA	NA	NA	NA	3168	1	Single
77	Newborn	C57BL/6J	1x100	2623812	2137129	81.5	114249	5.3	NA	NA	NA	NA	1757	0 to 1
78	Newborn	C57BL/6J	1x100	3255515	2619184	80.5	201974	7.7	NA	NA	NA	NA	4087	3 to 5	Multiple
79	Newborn	C57BL/6J	1x100	3335986	2673863	80.2	217009	8.1	NA	NA	NA	NA	4635	1 to 2
80	Newborn	C57BL/6J	1x100	3006892	2378469	79.1	150674	6.3	NA	NA	NA	NA	2089	1	Single
81	Newborn	C57BL/6J	1x100	2847374	2361932	83	152762	6.5	NA	NA	NA	NA	2404	1	Single
82	Newborn	C57BL/6J	1x100	2583315	1850481	71.6	152606	8.2	NA	NA	NA	NA	2848	0	None
83	Newborn	C57BL/6J	1x100	2256064	1860840	82.5	147765	7.9	NA	NA	NA	NA	1902	0 to 2
84	Newborn	C57BL/6J	1x100	2506362	2037926	81.3	271203	13.3	NA	NA	NA	NA	3599	0	None
85	Newborn	C57BL/6J	1x100	1952920	1599985	81.9	185205	11.6	NA	NA	NA	NA	2745	0	None
86	Newborn	C57BL/6J	1x100	1854970	1470397	79.3	176313	12	NA	NA	NA	NA	2616	0	None
87	Newborn	C57BL/6J	1x100	2238038	1841037	82.3	121045	6.6	NA	NA	NA	NA	2383	0 to 2
88	Newborn	C57BL/6J	1x100	1577718	1213337	76.9	161111	13.3	NA	NA	NA	NA	1357	1	Single
89	Newborn	C57BL/6J	1x100	2334932	1932977	82.8	259219	13.4	NA	NA	NA	NA	2485	0	None
90	Newborn	C57BL/6J	1x100	1598908	1278585	80	128559	10.1	NA	NA	NA	NA	3157	1	Single
91	Newborn	C57BL/6J	1x100	2129141	1732334	81.4	166804	9.6	NA	NA	NA	NA	1179	0	None
92	Newborn	C57BL/6J	1x100	2159766	1686333	78.1	273466	16.2	NA	NA	NA	NA	1898	0	None
93	Newborn	C57BL/6J	1x100	1479452	1148928	77.7	204456	17.8	NA	NA	NA	NA	1159	0	None
94	Newborn	C57BL/6J	1x100	2354116	1937786	82.3	164815	8.5	NA	NA	NA	NA	3601	0	None
95	Newborn	C57BL/6J	1x100	1815918	1450730	79.9	140050	9.7	NA	NA	NA	NA	1102	0	None
96	Newborn	C57BL/6NTac	1x100	1681675	1424738	84.7	109838	7.7	NA	NA	NA	NA	4805	2	Multiple
97	Newborn	C57BL/6NTac	1x100	1705271	1453416	85.2	101792	7	NA	NA	NA	NA	4209	1	Single
98	Newborn	C57BL/6NTac	1x100	1711486	1477128	86.3	146719	9.9	NA	NA	NA	NA	3792	0	None
99	Newborn	C57BL/6NTac	1x100	1643415	1406033	85.6	128645	9.1	NA	NA	NA	NA	3084	4 to 10	Multiple
100	Newborn	C57BL/6NTac	1x100	1732171	1470504	84.9	143063	9.7	NA	NA	NA	NA	3837	0	None
101	Newborn	C57BL/6NTac	1x100	1610029	1351154	83.9	166495	12.3	NA	NA	NA	NA	3003	1	Single
102	Newborn	C57BL/6NTac	1x100	1240107	983164	79.3	190653	19.4	NA	NA	NA	NA	2873	0	None
103	Newborn	C57BL/6NTac	1x100	1796401	1536373	85.5	129014	8.4	NA	NA	NA	NA	3190	1 to 2
104	Newborn	C57BL/6NTac	1x100	1614606	1381282	85.5	134102	9.7	NA	NA	NA	NA	3778	7 to 8	Multiple
105	Newborn	C57BL/6NTac	1x100	1617163	1365720	84.5	106680	7.8	NA	NA	NA	NA	4189	1	Single
106	Newborn	C57BL/6NTac	1x100	1775571	1522016	85.7	141474	9.3	NA	NA	NA	NA	3477	0	None
107	Newborn	C57BL/6NTac	1x100	1895163	1630085	86	112434	6.9	NA	NA	NA	NA	3545	2	Multiple
108	Newborn	C57BL/6NTac	1x100	1599991	1378694	86.2	95719	6.9	NA	NA	NA	NA	4666	1	Single
109	Newborn	C57BL/6NTac	1x100	1741788	1439224	82.6	275101	19.1	NA	NA	NA	NA	3403	0	None
110	Newborn	C57BL/6NTac	1x100	1944105	1644022	84.6	189716	11.5	NA	NA	NA	NA	4059	0	None
111	Newborn	C57BL/6NTac	1x100	1856515	1599454	86.2	118233	7.4	NA	NA	NA	NA	4245	0	None
112	Newborn	C57BL/6NTac	1x100	1567907	1347823	86	92048	6.8	NA	NA	NA	NA	4360	1 to 2
113	Newborn	C57BL/6NTac	1x100	1708727	1459525	85.4	105696	7.2	NA	NA	NA	NA	4785	1	Single
114	Newborn	C57BL/6NTac	1x100	1907441	1636887	85.8	142217	8.7	NA	NA	NA	NA	3782	0	None
115	Newborn	C57BL/6NTac	1x100	2058319	1769272	86	111107	6.3	NA	NA	NA	NA	4571	1	Single
116	Newborn	C57BL/6NTac	1x100	1599315	1362836	85.2	112350	8.2	NA	NA	NA	NA	4213	0 to 1
117	Newborn	C57BL/6NTac	1x100	1667643	1418598	85.1	181951	12.8	NA	NA	NA	NA	6399	1	Single
118	Newborn	C57BL/6NTac	1x100	1555329	1313432	84.4	94975	7.2	NA	NA	NA	NA	4012	1	Single
119	Newborn	C57BL/6NTac	1x100	1684647	1450525	86.1	83081	5.7	NA	NA	NA	NA	5064	1 to 2
120	Newborn	C57BL/6NTac	1x100	1658621	1433568	86.4	99774	7	NA	NA	NA	NA	3848	1	Single
121	Newborn	C57BL/6NTac	1x100	1606912	1369865	85.2	128259	9.4	NA	NA	NA	NA	3188	3 to 7	Multiple
122	Newborn	C57BL/6NTac	1x100	1805022	1544635	85.6	66615	4.3	NA	NA	NA	NA	3306	0	None
123	Newborn	C57BL/6NTac	1x100	1653498	1410165	85.3	122905	8.7	NA	NA	NA	NA	4108	0	None
124	Newborn	C57BL/6J	1x100	3101757	2665935	85.9	281691	10.6	NA	NA	NA	NA	1618	0	None
125	Newborn	C57BL/6J	1x100	4222352	3757190	89	253420	6.7	NA	NA	NA	NA	1632	2 to 5	Multiple
126	Newborn	C57BL/6J	1x100	3848557	3357494	87.2	452347	13.5	NA	NA	NA	NA	1836	0	None
127	Newborn	C57BL/6J	1x100	3571897	3058046	85.6	266638	8.7	NA	NA	NA	NA	1610	0	None
128	Newborn	C57BL/6J	1x100	3651616	3178532	87	318380	10	NA	NA	NA	NA	2086	1 to 2
129	Newborn	C57BL/6J	1x100	4161374	3702297	89	199277	5.4	NA	NA	NA	NA	1379	1 to 2
130	Newborn	C57BL/6J	1x100	3388096	2902802	85.7	258086	8.9	NA	NA	NA	NA	1764	0	None
131	Newborn	C57BL/6J	1x100	3453209	3093274	89.6	219727	7.1	NA	NA	NA	NA	2424	1	Single
132	Newborn	C57BL/6J	1x100	1973634	1729174	87.6	170053	9.8	NA	NA	NA	NA	2090	1	Single
133	Newborn	C57BL/6J	1x100	4092856	3616688	88.4	355370	9.8	NA	NA	NA	NA	2029	0	None
134	Newborn	C57BL/6J	1x100	3389783	2987401	88.1	299538	10	NA	NA	NA	NA	1917	1 to 2
135	Newborn	C57BL/6J	1x100	4092298	3721424	90.9	386148	10.4	NA	NA	NA	NA	2703	0	None
136	Newborn	C57BL/6J	1x100	2685072	2335865	87	282736	12.1	NA	NA	NA	NA	1732	0	None
137	Newborn	C57BL/6J	1x100	3760723	3333259	88.6	271537	8.1	NA	NA	NA	NA	2352	1	Single
138	Newborn	C57BL/6J	1x100	4234181	3794697	89.6	286996	7.6	NA	NA	NA	NA	1717	0	None
139	Newborn	C57BL/6J	1x100	3902110	3462468	88.7	270807	7.8	NA	NA	NA	NA	2744	1	Single
140	Newborn	C57BL/6J	1x100	3011138	2542079	84.4	299000	11.8	NA	NA	NA	NA	1874	0	None
141	Newborn	C57BL/6J	1x100	3538639	3113686	88	285340	9.2	NA	NA	NA	NA	1813	0	None
142	Newborn	C57BL/6J	1x100	2507774	2261857	90.2	152634	6.7	NA	NA	NA	NA	2814	1	Single
143	Newborn	C57BL/6J	1x100	4109465	3657184	89	332150	9.1	NA	NA	NA	NA	1994	0	None
144	Newborn	C57BL/6J	1x100	4301874	3828381	89	286444	7.5	NA	NA	NA	NA	2172	1	Single
145	Newborn	C57BL/6J	1x100	3031951	2647084	87.3	296474	11.2	NA	NA	NA	NA	1109	0	None
146	Newborn	C57BL/6J	1x100	2115795	1894395	89.5	126186	6.7	NA	NA	NA	NA	3226	1	Single
147	Newborn	C57BL/6J	1x100	2550356	2297477	90.1	145439	6.3	NA	NA	NA	NA	3724	1	Single
148	Newborn	C57BL/6J	1x100	2924770	2569762	87.9	248167	9.7	NA	NA	NA	NA	2844	1	Single
149	Newborn	C57BL/6J	1x100	3385611	3003599	88.7	268783	8.9	NA	NA	NA	NA	3377	1	Single
150	Newborn	C57BL/6J	1x100	3867127	3510467	90.8	193636	5.5	NA	NA	NA	NA	3067	1	Single
151	Newborn	C57BL/6J	1x100	2511746	2231754	88.9	221088	9.9	NA	NA	NA	NA	3518	0	None
152	Newborn	C57BL/6J	1x100	3629845	3229800	89	339046	10.5	NA	NA	NA	NA	2781	2 to 7	Multiple
153	Newborn	C57BL/6J	1x100	3316997	2878683	86.8	382702	13.3	NA	NA	NA	NA	2486	2	Multiple
154	Newborn	C57BL/6J	1x100	2816383	2361167	83.8	660213	28	NA	NA	NA	NA	805	0 to 2
155	Newborn	C57BL/6J	1x100	3507121	3134365	89.4	235574	7.5	NA	NA	NA	NA	3373	1	Single
156	Newborn	C57BL/6J	1x100	3411943	3046331	89.3	265007	8.7	NA	NA	NA	NA	3062	1	Single
157	Newborn	C57BL/6J	1x100	4101652	3660981	89.3	266576	7.3	NA	NA	NA	NA	3782	0 to 1
158	Newborn	C57BL/6J	1x100	2860033	2465426	86.2	194651	7.9	NA	NA	NA	NA	2827	1 to 2
159	Newborn	C57BL/6J	1x100	3931566	3416600	86.9	264450	7.7	NA	NA	NA	NA	3108	1	Single
160	Newborn	C57BL/6J	1x100	2793400	2520251	90.2	199350	7.9	NA	NA	NA	NA	3074	1	Single
161	Newborn	C57BL/6J	1x100	3308507	2899134	87.6	242290	8.4	NA	NA	NA	NA	3616	1	Single
162	Newborn	C57BL/6J	1x100	2952369	2539160	86	270884	10.7	NA	NA	NA	NA	2561	0	None
163	Newborn	C57BL/6J	1x100	3793427	3340097	88	363214	10.9	NA	NA	NA	NA	2963	0	None
164	Newborn	C57BL/6J	1x100	3946591	3587021	90.9	215719	6	NA	NA	NA	NA	3847	0	None
165	Newborn	C57BL/6J	1x100	3310938	2915633	88.1	203834	7	NA	NA	NA	NA	3119	1 to 2
166	Newborn	C57BL/6J	1x100	3416759	3039696	89	256543	8.4	NA	NA	NA	NA	1735	2	Multiple
167	Newborn	C57BL/6J	1x100	2372107	2125374	89.6	165188	7.8	NA	NA	NA	NA	4092	1	Single
168	Newborn	C57BL/6J	1x100	3336959	2908828	87.2	334010	11.5	NA	NA	NA	NA	2901	0	None
169	Newborn	C57BL/6J	1x100	3775112	3346550	88.6	236415	7.1	NA	NA	NA	NA	2758	1	Single
170	Newborn	C57BL/6J	1x100	3824709	3373692	88.2	295226	8.8	NA	NA	NA	NA	3069	2	Multiple
171	Newborn	C57BL/6J	1x100	3367101	2989174	88.8	229123	7.7	NA	NA	NA	NA	2513	0	None
172	Newborn	C57BL/6J	1x100	1064220	939373	88.3	96536	10.3	NA	NA	NA	NA	2947	0	None
173	Newborn	C57BL/6J	1x100	1830304	1595358	87.2	164167	10.3	NA	NA	NA	NA	2471	0	None
174	Newborn	C57BL/6J	1x100	3186910	2755477	86.5	209669	7.6	NA	NA	NA	NA	2690	1	Single
175	Newborn	C57BL/6J	1x100	3441153	2938310	85.4	328276	11.2	NA	NA	NA	NA	3409	3 to 5	Multiple
176	Newborn	C57BL/6J	1x100	2666792	2319328	87	178185	7.7	NA	NA	NA	NA	3041	1 to 2
177	Newborn	C57BL/6J	1x100	3321333	2849680	85.8	338318	11.9	NA	NA	NA	NA	3551	1	Single
178	Newborn	C57BL/6J	1x100	3565675	3071995	86.2	430246	14	NA	NA	NA	NA	1572	0	None

## Sheet: Legend
Table EV1. Summary of deep sequencing results of 178 single cells.
