# Supplementary material for: Olfactory sensory neurons transiently express multiple olfactory receptors during development
Source: Mol Syst Biol. 2015 Dec 8;11(12):844. doi: 10.15252/msb.20156639 (PMC4704490; doi:10.15252/msb.20156639)
Supplement: Supplementary file 3 — Table EV2 [file MSB-11-844-s003.xlsx]

## Sheet: Data
Gene Symbol	Gene Name	Synonyms	Published Expression Pattern	Reference
Bsn	bassoon	presynaptic cytomatrix protein	Expressed since the Ascl1+ stage.	F. Marcucci, D. J. Zou, S. Firestein, Sequential onset of presynaptic molecules during olfactory sensory neuron maturation. J Comp Neurol 516, 187-198 (2009). Note that Syn1 was not used because of poor detection in our data.
Pclo	piccolo (presynaptic cytomatrix protein)	Acz, mKIAA0559, Pico	Expressed since the Ascl1+ stage.
Stxbp1	syntaxin binding protein 1	Munc18-1, Munc-18a, nsec1, N-sec1, Rb-sec1, Sxtbp1, Unc18h	Expressed since the Ascl1+ stage.
Stx1a	syntaxin 1A (brain)	HPC-1	Expressed since the Ascl1+ stage.
Nrxn1	neurexin I	1700062G21Rik, 9330127H16Rik, A230068P09Rik, alpha-latrotoxin receptor (calcium-dependent), mKIAA0578, neurexin I alpha, neurexin I alpha, neurexin I alpha, neurexin I beta, neurexin I beta, neurexin I beta	Expressed since the Gap43+ stage.
Syt1	synaptotagmin I	G630098F17Rik	Expressed since the Gap43+ stage.
Syp	synaptophysin	A230093K24Rik, p38, Syn, Syp I	Expressed since the Gap43+ stage.
Vamp2	vesicle-associated membrane protein 2	Syb2, Syb-2, sybII, synaptobrevin II	Expressed since the Gap43+ stage.
Snap25	synaptosomal-associated protein 25	Bdr, GENA 70, SNAP-25, sp	Expressed since the Gap43+ stage.
Slc17a6	solute carrier family 17 (sodium-dependent inorganic phosphate cotransporter), member 6	2900073D12Rik, VGLUT2	Expressed since the Omp+ stage.
Ppp2cb	protein phosphatase 2 (formerly 2A), catalytic subunit, beta isoform	D8Ertd766e, PP2Ac	Expressed in immature neurons.	J. C. McIntyre, W. B. Titlow, T. S. McClintock, Axon growth and guidance genes identify nascent, immature, and mature olfactory sensory neurons. J Neurosci Res 88, 3243-3256 (2010). Note that Ablim2 was not used because of poor detection in our data.
Gap43	growth associated protein 43	B-50, Basp2, GAP-43, neuromodulin	Expressed in immature neurons.
Marcksl1	MARCKS-like 1	D4Bc1, F52, MacMARCKS, Macs2, Macs-2, Macs3, Macs-3, Mlp, Mrp	Expressed in immature neurons.
Ablim1	actin-binding LIM protein 1	2210411C18Rik, 2610209L21Rik, 4833406P10Rik, 9330196J19Rik, abLIM-L, abLIM-M, abLIM-S, Limab1, mKIAA0059	Expressed in immature neurons.
Crmp1	collapsin response mediator protein 1	DRP-1, Ulip3	Expressed in immature neurons.
Dpysl3	dihydropyrimidinase-like 3	CRMP-4, TUC4, Ulip, Ulip1	Expressed in immature neurons.
Dpysl5	dihydropyrimidinase-like 5	CRAM, Crmp5, CRMP-5	Expressed in immature neurons.
Dpysl2	dihydropyrimidinase-like 2	Crmp2, DRP2, TOAD-64, Ulip2	Expressed in immature and mature neurons. Higher in immature neurons.
Stmn1	stathmin 1	19K, Lag, Lap18, leukemia associated phosphoprotein p18, metablastin, oncoprotein18, op18, p18, p19, pig, PP17, PP18, PR22, prosolin, SMN	Expressed in immature neurons.
Stmn2	stathmin-like 2	SCG10, Scgn10	Expressed in immature neurons.
Stmn3	stathmin-like 3	9330161A03Rik, Sclip	Expressed in immature and mature neurons.
Stmn4	stathmin-like 4	RB3	Expressed in immature and mature neurons.
Dbn1	drebrin 1	drebrin A, drebrin E2	Expressed in immature neurons and basal cells.
Cxcr4	chemokine (C-X-C motif) receptor 4	b2b220Clo, CD184, Cmkar4, fusin, PB-CKR, Sdf1r	Expressed in immature neurons and basal cells.
Gnb1	guanine nucleotide binding protein (G protein), beta 1		Expressed in immature and mature neurons.	A. Sathyanesan, A. A. Feijoo, S. T. Mehta, A. F. Nimarko, W. Lin, Expression profile of G-protein betagamma subunit gene transcripts in the mouse olfactory sensory epithelia. Front Cell Neurosci 7, 84 (2013).
Gng8	guanine nucleotide binding protein (G protein), gamma 8		Expressed in immature neurons.
Gng13	guanine nucleotide binding protein (G protein), gamma 13	Ggamma13	Expressed in mature neurons.
Cnga2	cyclic nucleotide gated channel alpha 2	Cnca, Cncg4, OCNC1	Expressed in mature neurons.	W. Bonigk, J. Bradley, F. Muller, F. Sesti, I. Boekhoff, G. V. Ronnett, U. B. Kaupp, S. Frings, The native rat olfactory cyclic nucleotide-gated channel is composed of three distinct subunits. J Neurosci 19, 5332-5347 (1999).
Cnga4	cyclic nucleotide gated channel alpha 4		Expressed in mature neurons.
Cngb1	cyclic nucleotide gated channel beta 1	BC016201, Cngb1, Cngb1b, MGC:27656	Expressed in mature neurons.
Dnmt3a	DNA methyltransferase 3A		Expressed in immature and mature neurons.	J. L. MacDonald, C. S. Gin, A. J. Roskams, Stage-specific induction of DNA methyltransferases in olfactory receptor neuron development. Dev Biol 288, 461-473 (2005).
Hdac2	histone deacetylase 2	D10Wsu179e, Yy1bp	Expressed in immature neurons.
Stoml3	stomatin (Epb7.2)-like 3	SLP3, SRO	Expressed in mature neurons.	K. Kobayakawa, R. Hayashi, K. Morita, K. Miyamichi, Y. Oka, A. Tsuboi, H. Sakano, Stomatin-related olfactory protein, SRO, specifically expressed in the murine olfactory sensory neurons. J Neurosci 22, 5931-5937 (2002).
Gnal	guanine nucleotide binding protein, alpha stimulating, olfactory type	2610011C15Rik, 9630020G10Rik, G alpha 10, Galphaolf, Gna10, Golf	Expressed in mature neurons.	L. Belluscio, G. H. Gold, A. Nemes, R. Axel, Mice deficient in G(olf) are anosmic. Neuron 20, 69-81 (1998).
Gnas	GNAS (guanine nucleotide binding protein, alpha stimulating) complex locus	5530400H20Rik, A930027G11Rik, C130027O20Rik, Galphas, G alpha s, Gnas1, Gnasxl, Gsa, Gs alpha, Gs-alpha, Nesp, Nesp55, Nespl, neuroendocrine-specific Golgi protein p55 isoform 1, Oedsml, P1, P2, P3, XLalphas	Expressed in immature neurons.
Atf5	activating transcription factor 5	AFTA, Atf7, Atfx, ODA-10	Expressed in immature neurons through alternative translation initiation.	R. P. Dalton, D. B. Lyons, S. Lomvardas, Co-opting the unfolded protein response to elicit olfactory receptor feedback. Cell 155, 321-332 (2013).
Lhx2	LIM homeobox protein 2	ap, apterous, Lh-2, LH2A	Expressed highly in progenitors/precursors, moderately in immature neurons, and weakly in mature neurons.	J. Hirota, P. Mombaerts, The LIM-homeodomain protein Lhx2 is required for complete development of mouse olfactory sensory neurons. Proc Natl Acad Sci U S A 101, 8751-8755 (2004).
Emx2	empty spiracles homeobox 2	Pdo	Expressed in immature and mature neurons. Higher in immature neurons.	S. Nedelec, I. Foucher, I. Brunet, C. Bouillot, A. Prochiantz, A. Trembleau, Emx2 homeodomain transcription factor interacts with eukaryotic translation initiation factor 4E (eIF4E) in the axons of olfactory sensory neurons. Proc Natl Acad Sci U S A 101, 10815-10820 (2004).
Neurog1	neurogenin 1	bHLHa6, Math4C, Neurod3, neurogenin, neurogenin 1, ngn1	Expressed in precursors, after the Ascl1+ stage.	E. Cau, G. Gradwohl, C. Fode, F. Guillemot, Mash1 activates a cascade of bHLH regulators in olfactory neuron progenitors. Development 124, 1611-1621 (1997).
Neurod1	neurogenic differentiation 1	BETA2, bHLHa3, Neurod	Expressed in precursors, after the Neurog1+ stage.
Omp	olfactory marker protein		Expressed in mature neurons.	G. A. Monti-Graziadei, F. L. Margolis, J. W. Harding, P. P. Graziadei, Immunocytochemistry of the olfactory marker protein. J Histochem Cytochem 25, 1311-1316 (1977).
Adcy3	adenylate cyclase 3	AC3, mKIAA0511	Expressed in mature neurons, and lowly in immature neurons before postnatal day 5.	D. J. Zou, A. T. Chesler, C. E. Le Pichon, A. Kuznetsov, X. Pei, E. L. Hwang, S. Firestein, Absence of adenylyl cyclase 3 perturbs peripheral olfactory projections in mice. J Neurosci 27, 6675-6683 (2007).
Ncam1	neural cell adhesion molecule 1	CD56, E-NCAM, NCAM, NCAM-1, NCAM-120, NCAM-140, NCAM-180	Expressed in immature and mature neurons.	A. L. Calof, D. M. Chikaraishi, Analysis of neurogenesis in a mammalian neuroepithelium: proliferation and differentiation of an olfactory neuron precursor in vitro. Neuron 3, 115-127 (1989).
Tubb3	tubulin, beta 3 class III	3200002H15Rik, betaIII-tubulin, Tuj1	Expressed in immature and mature neurons. Starting stage is earlier than Gap43 and Ncam1.	A. J. Roskams, X. Cai, G. V. Ronnett, Expression of neuron-specific beta-III tubulin during olfactory neurogenesis in the embryonic and adult rat. Neuroscience 83, 191-200 (1998).

## Sheet: Legend
Table EV2. Summary of published expression patterns for the 44 known marker genes (Fig. 1C) that were used in principal component analysis (Fig. 1, D to F).
