# Supplementary material for: Olfactory sensory neurons transiently express multiple olfactory receptors during development
Source: Mol Syst Biol. 2015 Dec 8;11(12):844. doi: 10.15252/msb.20156639 (PMC4704490; doi:10.15252/msb.20156639)
Supplement: Supplementary file 4 — Table EV3 [file MSB-11-844-s004.xlsx]

## Sheet: Data
Enrichment Type	Gene Name in mm9	Gene Name in mm10 (if Different)	FPKM in Neurog1+	FPKM in Omp+	Fold Change Neurog1+ vs Omp+	Fold Change Omp+ vs Neurog1+
Precursor	Neurog1		444.519	0.0254873	17440.8	5.73368e-05
Precursor	Crabp1		708.222	3.43614	206.11	0.00485179
Precursor	Nhlh1		312.439	2.01581	154.994	0.00645187
Precursor	Gng8		207.845	2.85984	72.6772	0.0137595
Precursor	Dpysl3		566.611	12.7262	44.5233	0.0224601
Precursor	Vim		373.938	8.7059	42.9523	0.0232817
Precursor	Sox11		203.831	4.83402	42.166	0.0237158
Precursor	Ddah2		234.103	6.22642	37.5984	0.0265969
Precursor	Gnas		129.226	3.86093	33.4701	0.0298774
Precursor	Qdpr		360.945	12.9041	27.9715	0.0357507
Precursor	Tubb2b		250.971	10.0902	24.8726	0.0402048
Precursor	BC134356	Dpysl3, Duplicated (Not Included)	461.926	19.7463	23.393	0.0427478
Precursor	Basp1		172.827	8.00289	21.5956	0.0463057
Precursor	DQ543648	Baz1a	146.028	7.07273	20.6466	0.0484341
Precursor	Hes6		134.865	6.91828	19.4941	0.0512977
Precursor	Setd6		271.47	14.0554	19.3143	0.051775
Precursor	Tubb5		733.188	38.1532	19.217	0.0520374
Precursor	Hn1		159.147	10.4997	15.1572	0.0659751
Precursor	Rprm		232.774	15.6084	14.9133	0.067054
Precursor	Marcksl1		131.617	10.2213	12.8767	0.0776595
Precursor	Gap43		529.422	43.9694	12.0407	0.0830518
Precursor	Tmsb10		113.685	9.4481	12.0326	0.0831078
Precursor	Kif19a		168.514	14.0919	11.9582	0.0836247
Precursor	Hist3h2ba		114.2	9.65085	11.8331	0.0845086
Precursor	AK187054	No Match (Not Included)	176.684	15.5436	11.367	0.0879739
Precursor	Insm1		223.23	20.1675	11.0688	0.090344
Precursor	AK209885	Cotl1	484.822	44.3733	10.926	0.091525
Precursor	Cotl1		573.299	52.5467	10.9103	0.0916566
Precursor	Sbk1		194.191	19.5796	9.918	0.100827
Precursor	Selm		359.457	36.8885	9.74443	0.102623
Precursor	Dpysl5		286.261	31.8944	8.97527	0.111417
Precursor	BC005764		163.444	19.0646	8.57321	0.116642
Precursor	Pim3		149.759	17.5429	8.53672	0.117141
Precursor	Pcbp4		110.272	13.9132	7.9257	0.126172
Precursor	Dbn1		195.188	24.681	7.90845	0.126447
Precursor	Agrin	Agrn	115.76	15.4623	7.48662	0.133572
Precursor	Smarcd2		269.257	36.3783	7.4016	0.135106
Precursor	Ptprf		122.225	16.6794	7.32791	0.136465
Precursor	Tubb3		522.119	74.4545	7.01259	0.142601
Precursor	Midn		125.675	20.2088	6.2188	0.160803
Precursor	Tnrc4	Celf3	187.283	30.8869	6.0635	0.164921
Precursor	Rcor1		118.183	20.0957	5.88104	0.170038
Precursor	D0H4S114	Nrep	117.442	20.5409	5.71747	0.174902
Precursor	Arhgdig		395.014	71.7964	5.50186	0.181757
Precursor	Ftl1		154.476	28.3416	5.45051	0.183469
Precursor	Arbp	Rplp0	122.559	22.8055	5.37408	0.186078
Precursor	Stmn2		204.27	39.1196	5.22167	0.19151
Precursor	Jup		260.964	50.0072	5.21853	0.191625
Precursor	Fezf1		227.676	44.4431	5.12286	0.195204
Precursor	Ptms		551.877	110.544	4.99237	0.200306
Precursor	Pdap1		137.319	27.5461	4.98508	0.200599
Precursor	Maged1		136.514	27.8643	4.89924	0.204113
Precursor	Hnrpab	Hnrnpab	239.037	49.0868	4.86968	0.205352
Precursor	DQ711333	Spin1	106.153	21.9498	4.83614	0.206776
Precursor	Tshz1		138.543	28.9239	4.7899	0.208773
Precursor	Ldb1		231.515	51.5001	4.49542	0.222449
Precursor	Rps5		500.32	117.101	4.27256	0.234051
Precursor	Rcc2		112.145	26.37	4.25274	0.235142
Precursor	Otub1		123.273	29.2525	4.21409	0.237299
Precursor	Kif5c		100.952	23.9666	4.21221	0.237405
Precursor	Prdx2		151.006	36.2882	4.16131	0.240309
Precursor	Hbb-b1		141.329	34.5553	4.08995	0.244502
Precursor	Rps9		184.066	45.9727	4.00381	0.249762
Precursor	Rps28		137.048	36.4018	3.76487	0.265613
Precursor	Pafah1b3		126.824	34.0082	3.72921	0.268153
Precursor	Cldn3		217.993	59.2559	3.67885	0.271824
Precursor	Olig1		184.519	50.1965	3.67593	0.27204
Precursor	Crmp1		117.766	32.7504	3.59587	0.278097
Precursor	Mef2b		153.36	42.7463	3.58769	0.278731
Precursor	Bat1a	Ddx39b	127.574	35.5676	3.5868	0.2788
Precursor	Olig2		177.804	49.6281	3.58273	0.279117
Precursor	Gnb2l1		213.91	59.9635	3.56734	0.280321
Precursor	Rps26		205.482	57.62	3.56615	0.280414
Precursor	Jun		493.104	140.488	3.50993	0.284906
Precursor	Bcl2l1		112.175	32.1485	3.48926	0.286594
Precursor	Rpl32		156.928	45.2991	3.46427	0.288661
Precursor	Aff3		115.82	33.7243	3.43432	0.291178
Precursor	Stx1a		136.871	40.0382	3.41851	0.292525
Precursor	Bcl7a		123.712	36.7466	3.36663	0.297033
Precursor	Ptov1		374.857	111.567	3.35994	0.297624
Precursor	Lhx2		434.053	130.962	3.31433	0.30172
Precursor	Bdh1		100.391	30.3883	3.30361	0.302699
Precursor	Rps15		282.341	86.2472	3.27362	0.305472
Precursor	Eif3f		209.986	64.2143	3.27008	0.305803
Precursor	Rps27		240.969	73.9214	3.25979	0.306768
Precursor	Ctxn1		252.926	78.5886	3.21835	0.310718
Precursor	Raly		140.772	44.2364	3.18228	0.31424
Precursor	Trim28		120.747	38.2978	3.15284	0.317174
Precursor	Ptma		607.07	195.485	3.10546	0.322014
Precursor	Maz		128.593	41.6975	3.08396	0.324259
Precursor	Rpl23a		203.571	67.3749	3.02146	0.330966
Precursor	Emx2		103.134	34.3019	3.00665	0.332597
Precursor	Chd4		222.464	74.3916	2.99044	0.334399
Precursor	Rpl13		110.508	37.0571	2.98209	0.335335
Precursor	Rps20		117.143	39.3086	2.98009	0.335561
Precursor	Leng8		149.8	50.5591	2.96287	0.33751
Precursor	Eef2		749.897	254.269	2.94922	0.339072
Precursor	Foxo6		157.587	53.4987	2.94562	0.339487
Precursor	Evl		109.943	37.578	2.92572	0.341796
Precursor	Rpl13a		115.48	40.8538	2.82666	0.353774
Precursor	Cfl1		184.156	65.5835	2.80796	0.356131
Precursor	Smarca4		172.517	62.5507	2.75803	0.362577
Mature	S100a5		191.945	3303.65	0.0581008	17.2115
Mature	Manea		9.79853	160.741	0.0609585	16.4046
Mature	Umodl1		47.7348	745.107	0.0640644	15.6093
Mature	1700012B09Rik		13.1701	198.021	0.0665084	15.0357
Mature	Stoml3		262.474	3517.36	0.0746225	13.4008
Mature	Spef2		10.2308	128.428	0.0796622	12.553
Mature	A330021E22Rik		13.2891	166.561	0.0797853	12.5336
Mature	Rnf128		10.3565	124.816	0.0829743	12.0519
Mature	Adcy3		65.2474	755.863	0.0863218	11.5846
Mature	Sult1d1		24.0804	273.567	0.0880238	11.3606
Mature	Cngb1b	Cngb1	19.2893	216.709	0.0890101	11.2347
Mature	Cnga4		28.0088	306.928	0.0912554	10.9583
Mature	Cenpo		9.86311	105.716	0.0932984	10.7183
Mature	Pcdhb1		18.6653	198.935	0.0938264	10.658
Mature	Myo6		24.9705	255.271	0.0978196	10.2229
Mature	Ric8b		43.232	437.39	0.0988409	10.1173
Mature	AK042789	Ctxn3	27.3967	274.086	0.0999567	10.0043
Mature	Dcdc2	Dcdc2a	16.9437	168.719	0.100426	9.95763
Mature	Stom		187.861	1793.86	0.104724	9.54886
Mature	AK042610	No match (Not Included)	17.8829	165.075	0.108332	9.23092
Mature	OTTMUSG00000005148	Gm11992	20.4077	185.871	0.109795	9.10789
Mature	Lrrn1		17.3895	156.227	0.111309	8.98397
Mature	Kcnc4		41.1175	361.04	0.113886	8.7807
Mature	Gramd1c		30.1996	261.695	0.1154	8.66551
Mature	Tspan7		16.9534	146.357	0.115836	8.63288
Mature	Tmem16b	Ano2	16.7069	143.141	0.116717	8.56773
Mature	Endod1		26.7929	219.167	0.122249	8.18005
Mature	9230116B18Rik	Acbd7	19.7707	161.194	0.122651	8.15321
Mature	Scn4b		16.4043	130.149	0.126042	7.93383
Mature	Gnal		114.104	876.182	0.130228	7.67883
Mature	Ppp2r2c		14.4317	106.223	0.135863	7.36034
Mature	Eml2		32.3608	235.121	0.137635	7.26561
Mature	Plekhb1		137.372	959.975	0.1431	6.98814
Mature	Mppe1		24.1027	152.716	0.157827	6.33607
Mature	4632412N22Rik	Fam179a	20.2202	128.106	0.15784	6.33551
Mature	Cartpt		73.5371	456.878	0.160956	6.21288
Mature	Nrn1l		40.1183	247.966	0.16179	6.18087
Mature	Cnga2		93.8218	562.904	0.166675	5.99971
Mature	Olfm1		51.1413	302.18	0.169241	5.90872
Mature	2810407C02Rik		22.6496	130.277	0.173857	5.75186
Mature	Pde7b		20.42	115.224	0.17722	5.64269
Mature	Pon3		20.1317	111.277	0.180916	5.52743
Mature	Ndfip1		46.1576	247.06	0.186827	5.35253
Mature	Syt1		20.499	108.934	0.188177	5.31413
Mature	Faim2		50.7411	267.223	0.189883	5.2664
Mature	Chga		193.959	1001.22	0.193722	5.16204
Mature	Hcn2		25.6813	132.29	0.194129	5.15121
Mature	Serpine2		61.7079	296.672	0.208	4.80769
Mature	Pcp4l1		98.606	470.264	0.209682	4.76912
Mature	Gadl1		30.9715	145.34	0.213097	4.6927
Mature	Ttll6		25.9565	118.111	0.219764	4.55034
Mature	Snap25		38.8896	176.915	0.219821	4.54916
Mature	5730469M10Rik	Fam213a	26.0202	118.066	0.220388	4.53746
Mature	2810405K02Rik	Fam213b	105.832	470.692	0.224843	4.44755
Mature	Atp1b1		149.688	637.895	0.234659	4.2615
Mature	Rap1gds1		37.3196	158.007	0.23619	4.23388
Mature	Pcolce2		52.115	210.476	0.247605	4.03868
Mature	Calm1		431.247	1711.44	0.251978	3.9686
Mature	Ubl3		29.6238	116.421	0.254454	3.92998
Mature	Klhl5		31.1933	122.193	0.255279	3.91728
Mature	Cntn4		59.9124	231.246	0.259085	3.85974
Mature	Adipor1		86.6733	329.004	0.263441	3.79591
Mature	AI790298	Carns1	76.2072	283.341	0.268959	3.71804
Mature	4921517B04Rik	Ttll7	41.3797	153.592	0.269413	3.71178
Mature	Ndg2	Chchd10	30.5193	113.102	0.26984	3.7059
Mature	1810007P19Rik	Oscp1	32.7995	120.569	0.272038	3.67596
Mature	2010107E04Rik		31.7899	116.38	0.273155	3.66093
Mature	Clgn		100.986	365.112	0.27659	3.61546
Mature	Agpat7	Lpcat4	53.3579	190.515	0.280072	3.57051
Mature	Fetub		55.1836	194.528	0.28368	3.5251
Mature	Aldoa		53.3312	184.399	0.289217	3.45762
Mature	Fstl5		207.125	715.068	0.289658	3.45235
Mature	Gng13		312.373	1067.4	0.292649	3.41706
Mature	Scn9a		38.5576	129.907	0.29681	3.36916
Mature	Nsg1		234.22	788.345	0.297104	3.36583
Mature	Rtp1		114.075	377.548	0.302147	3.30965
Mature	Acsl6		60.1522	198.059	0.303708	3.29263
Mature	Kirrel2		110.576	359.35	0.307711	3.2498
Mature	Sgpl1		124.94	404.683	0.308736	3.23901
Mature	Ivns1abp		82.7188	264.949	0.312206	3.20301
Mature	Gm693	Fam131c	61.4176	196.516	0.312532	3.19967
Mature	Ccdc104		33.6363	106.411	0.316097	3.16358
Mature	Nqo1		65.1765	205.92	0.316513	3.15943
Mature	Calm2		178.029	548.379	0.324646	3.08028
Mature	4933407C03Rik	Cmip	134.183	411.164	0.32635	3.06419
Mature	Sema7a		50.6865	153.289	0.330659	3.02426
Mature	BC038479	Glb1l2	59.407	179.217	0.33148	3.01678
Mature	Ctsb		34.4024	103.252	0.33319	3.00129
Mature	Cend1		37.0571	109.66	0.337928	2.95921
Mature	Clstn2		70.5106	207.886	0.339179	2.94829
Mature	Slc12a2		41.7244	122.545	0.340481	2.93702
Mature	Pkia		35.0294	102.034	0.343311	2.91281
Mature	Cox5a		45.6266	129.333	0.352784	2.83459
Mature	Tollip		56.0314	158.36	0.353822	2.82628
Mature	Kcnab2		49.5032	134.897	0.366971	2.72501
Mature	Aplp2		204.291	554.498	0.368424	2.71426
Mature	Eef1a2		123.59	333.144	0.37098	2.69556
Mature	Ptp4a3		46.7382	124.651	0.374952	2.66701
Mature	Ttc21a		49.0678	129.545	0.378772	2.64011
Mature	Wdsub1		55.6972	141.176	0.394522	2.53471
Mature	4930572J05Rik	Them6	95.6969	239.874	0.398947	2.5066

## Sheet: Legend
Table EV3. List of the 200 precursor- or mature-enriched genes that were selected from the raw data of (Magklara et al. 2011) and used in principal component analysis (Fig. 1G). Analysis in (Magklara et al. 2011) was done in mm9, so gene names were converted to mm10 when necessary. In each category, genes were sorted by fold changes between precursors (Neurog1+) and mature neurons (Omp+).
