# Supplementary material for: Olfactory sensory neurons transiently express multiple olfactory receptors during development
Source: Mol Syst Biol. 2015 Dec 8;11(12):844. doi: 10.15252/msb.20156639 (PMC4704490; doi:10.15252/msb.20156639)
Supplement: Supplementary file 5 — Table EV4 [file MSB-11-844-s005.xlsx]

## Sheet: Data
Cell Name	Olfactory Receptor	Expression by Cufflinks (TPM)	Pseudogene	Whole Coding Sequence Covered	Most Reads with High Mapping Quality	Coverage Profile Indicative of Mismapping	Intron-Spanning Reads	Multiple Isoforms	Isoforms in Ibarra-Soria et al. (2014)	Novel Isoforms	Assessment of Expression for the Receptor	Assessment of the Single Cell
1	Olfr16	63871.9		Yes	Yes		Yes	Yes	Yes		Yes	Single Receptor
	Olfr530	0.48153
	Olfr536	0.44179
2	Olfr1286	8042.9		Yes	Yes		Yes		Yes		Yes	Single Receptor
	Olfr1282	2881.51				Yes
	Olfr1281	547.964				Yes
	Olfr1283	519.691				Yes
	Olfr1280	214.62				Yes
	Olfr1287	44.3137				Yes
	Olfr1277	1.5477
	Olfr1484	1.4675
3	Olfr355	24691.1		Yes	Yes		Yes	Yes	Yes	Yes	Yes	Single Receptor
4	Olfr1372-ps1	1062.03	Yes									No Receptors
	Olfr1383	342.703				Yes
	Olfr1384	124.91				Yes
	Olfr1346	2.752
	Olfr1143	1.3699
	Olfr679	1.3639
5	Olfr1031	14077.6		Yes	Yes		Yes			Yes	Yes	Multiple Receptors (2 Receptors)
	Olfr1030	11960		Yes	Yes		Yes		Yes		Yes
	Olfr1195	0.98309
	Olfr679	0.95304
	Olfr1484	0.95304
	Olfr921	0.52003
	Olfr856-ps1	0.23704	Yes
	Olfr613	0.067135
6	Olfr1415	6515.61		Yes	Yes		Yes		Yes		Yes	Single Receptor
	Olfr1416	431.776				Yes
	Olfr1414	142.686				Yes
	Olfr1372-ps1	7.6554	Yes
	Olfr1030	0.99193
7	Olfr1211	23709.2		Yes	Yes		Yes	Yes	Yes		Yes	Single Receptor
	Olfr1372-ps1	2.1115	Yes
	Olfr1225	1.8457
8	Olfr1532-ps1	2.5741	Yes									No Receptors
9	Olfr571	9769.97		Yes	Yes		Yes	Yes	Yes		Yes	Single Receptor
	Olfr538	3.4862
	Olfr16	1.4884
10	Olfr1364	26863.7		Yes	Yes		Yes	Yes	Yes		Yes	Single Receptor
11	Olfr1424	61886.5		Yes	Yes		Yes		Yes		Yes	Single Receptor
	Olfr1425	6498.34				Yes
	Olfr1426	1010.53				Yes
	Olfr649	1.8466
	Olfr921	0.98845
12	Olfr859	16214.6		Yes	Yes		Yes	Yes	Yes		Yes	Single Receptor
	Olfr857	1570.66				Yes
	Olfr58	693.159				Yes
	Olfr860	115.194				Yes
	Olfr17	1.3787
	Olfr862	0.57413
13	Olfr724	4840.79		Yes	Yes		Yes		Yes		Yes	Single Receptor
	Olfr723	1423.76				Yes
	Olfr1263	2.3716
	Olfr538	2.3293
14	Olfr1277	63653.6		Yes	Yes		Yes		Yes		Yes	Single Receptor
	Olfr1286	1.8058
	Olfr921	0.93891
15	Olfr536	25382.6		Yes	Yes		Yes	Yes	Yes		Yes	Single Receptor
	Olfr530	2091.41				Yes
	Olfr533	185.578				Yes
	Olfr1372-ps1	22.5992	Yes
	Olfr16	2.1023
	Olfr77	0.34489
16	Olfr1195	13611.5		Yes	Yes		Yes		Yes		Yes	Single Receptor
	Olfr1372-ps1	204.3	Yes
	Olfr1209	128.602				Yes
	Olfr921	0.8558
17	Olfr212	1.0872										No Receptors
	Olfr1211	0.98231
	Olfr287	0.21686
	Olfr288	0.1801
18	Olfr1143	15396.8		Yes	Yes		Yes	Yes	Yes	Yes	Yes	Uncertain (1 to 2 Receptors)
	Olfr1148	24.6151				Yes
	Olfr1030	10.9408			Yes						Maybe
	Olfr1263	1.3426
	Olfr856-ps1	0.64205	Yes
19	Olfr97	1931.31		Yes	Yes		Yes		Yes		Yes	Multiple Receptors (9 to 12 Receptors)
	Olfr986	1889.99		Yes	Yes						Maybe
	Olfr802	1868.53		Yes	Yes		Yes		Yes		Yes
	Olfr556	1381.34		Yes	Yes		Yes		Yes		Yes
	Olfr446	1337.98		Yes	Yes		Yes		Yes		Yes
	Olfr1383	1108.95		Yes	Yes		Yes		Yes		Yes
	Olfr1047	939.207		Yes	Yes		Yes		Yes		Yes
	Olfr1406	925.617		Yes	Yes		Yes		Yes		Yes
	Olfr769	679.466		Yes	Yes		Yes			Yes	Yes
	Olfr1022	591.998			Yes						Maybe
	Olfr1394	384.324		Yes	Yes		Yes		Yes		Yes
	Olfr1372-ps1	315.575	Yes
	Olfr530	296.85		Yes	Yes						Maybe
	Olfr1408	176.736				Yes
	Olfr786	148.633				Yes
	Olfr108	111.366				Yes
	Olfr98	94.7963				Yes
	Olfr107	77.2375				Yes
	Olfr1384	59.5239				Yes
	Olfr533	39.6844				Yes
	Olfr901	36.2568				Yes
	Olfr1023	15.9956				Yes
	Olfr99	8.5895				Yes
	Olfr536	4.6898				Yes
	Olfr1	2.9189
20	Olfr77	8564.16		Yes	Yes		Yes	Yes	Yes		Yes	Single Receptor
	Olfr743	1.8213
	Olfr16	0.93719
	Olfr739	0.36747
21	Olfr679	50750.3		Yes	Yes		Yes	Yes	Yes		Yes	Multiple Receptors (2 to 4 Receptors)
	Olfr681	10241.1				Yes
	Olfr615	866.187		Yes	Yes		Yes		Yes		Yes
	Olfr430	149.828			Yes		Yes		Yes		Maybe
	Olfr594	3.9414			Yes		Yes		Yes		Maybe
	Olfr683	1.6932
	Olfr1364	1.297
22	Olfr330	48058.2		Yes	Yes		Yes		Yes		Yes	Multiple Receptors (2 to 3 Receptors)
	Olfr325	13077.7				Yes
	Olfr331	5552.48				Yes
	Olfr224	2183.5				Yes
	Olfr328	1582.46				Yes
	Olfr329-ps	1524.95	Yes
	Olfr672	336.935		Yes	Yes		Yes		Yes		Yes
	Olfr430	211.908			Yes		Yes		Yes		Maybe
	Olfr633	2.5333
	Olfr1484	2.5001
	Olfr146	1.3013
	Olfr1286	0.87147
	Olfr1282	0.43573
23	Olfr1263	20113.5		Yes	Yes		Yes	Yes	Yes		Yes	Single Receptor
	Olfr1261	1411.83				Yes
	Olfr1262	691.321				Yes
	Olfr538	1.1808
	Olfr921	0.63468
24	Olfr1372-ps1	4987.03	Yes									Single Receptor
	Olfr1346	4345.29		Yes	Yes		Yes	Yes	Yes		Yes
	Olfr1383	1794.62				Yes
	Olfr1384	738.21				Yes
	Olfr1348	1.9736
	Olfr1347	1.9148
25	Olfr1484	15303.4		Yes	Yes		Yes	Yes	Yes		Yes	Uncertain (1 to 2 Receptors)
	Olfr1477	2624.65				Yes
	Olfr1487	722.085				Yes
	Olfr1480	629.878				Yes
	Olfr722	45.6954			Yes		Yes		Yes		Maybe
	Olfr1277	1.4737
	Olfr1286	0.97378
	Olfr1282	0.48689
26	Olfr921	36255.5		Yes	Yes		Yes	Yes	Yes	Yes	Yes	Single Receptor
	Olfr633	9.6764
	Olfr239	0.45473
	Olfr55	0.45473
	Gm4461	0.3762
27	Olfr538	79454.3		Yes	Yes		Yes			Yes	Yes	Single Receptor
	Olfr46	2709.6				Yes
	Olfr45	2297.12				Yes
	Olfr53	1563.28				Yes
	Olfr539	1275.88				Yes
	Olfr541	380.654				Yes
	Olfr60	306.425				Yes
	Olfr282	129.214				Yes
	Olfr61	13.2957				Yes
	Olfr535	11.6966				Yes
	Olfr1156	3.8562
	Olfr813	2.3321
	Olfr55	2.282
	Olfr809	2.1611
	Olfr856-ps1	1.1438	Yes
	Olfr247	0.76394
	Olfr247	0.76394
	Olfr819	0.74464
28	Olfr1148	517.984		Yes	Yes		Yes		Yes		Yes	Single Receptor
	Olfr536	0.22696
29	Olfr743	30794.5		Yes	Yes		Yes		Yes		Yes	Single Receptor
	Olfr740	989.036				Yes
	Olfr739	807.53				Yes
	Olfr1372-ps1	764.448	Yes
	Olfr742	567.218				Yes
	Olfr738	286.793				Yes
	Olfr741	205.827				Yes
	Olfr1383	137.381				Yes
	Olfr744	65.6509				Yes
	Olfr1384	43.2115				Yes
	Olfr448	3.3466
	Olfr16	1.4229
30	Olfr59	15000.2		Yes	Yes		Yes		Yes		Yes	Single Receptor
	Olfr406	330.939				Yes
	Olfr743	1.6487
	Olfr536	0.62049
31	Olfr353	13451.9		Yes	Yes		Yes	Yes	Yes		Yes	Single Receptor
	Olfr351	20.3317				Yes
32	Olfr17	17328.8		Yes	Yes		Yes		Yes		Yes	Single Receptor
	Olfr355	1.2162
	Olfr1143	1.1949
33	Olfr849	6033.81		Yes	Yes		Yes		Yes		Yes	Uncertain (1 to 2 Receptors)
	Olfr15	1192.46			Yes		Yes			Yes	Maybe
	Olfr390	1.3545
	Olfr536	0.26868
	Olfr613	0.0662
34	Olfr1184	6046.64		Yes	Yes		Yes		Yes		Yes	Single Receptor
	Olfr1181	2.5194
35	Olfr672	113946		Yes	Yes		Yes		Yes		Yes	Single Receptor
	Olfr677	1.9243
36	Olfr314	9147.85		Yes	Yes		Yes	Yes	Yes		Yes	Single Receptor
	Olfr672	1.4524
37	Olfr1368	61163.3		Yes	Yes		Yes	Yes	Yes		Yes	Single Receptor
	Olfr672	5.8051
38	Olfr827	7307.8		Yes	Yes		Yes	Yes	Yes		Yes	Single Receptor
	Olfr517	1.0977
	Olfr1113	1.0462
	Olfr727	0.97733
	Olfr536	0.4409
39	Olfr531	33172.3		Yes	Yes		Yes	Yes	Yes		Yes	Single Receptor
	Olfr527	878.436				Yes
	Olfr183	0.89828
	Olfr536	0.24236
40	Olfr536	18330.3		Yes	Yes		Yes	Yes	Yes		Yes	Uncertain (1 to 2 Receptors)
	Olfr743	3429.15			Yes						Maybe
	Olfr1372-ps1	160.441	Yes
	Olfr742	132.265				Yes
	Olfr1383	26.4867				Yes
	Olfr741	15.3524				Yes
	Olfr530	3.2321
	Olfr1255	2.1278
	Olfr533	2.0425
	Olfr1384	0.93281
41	Olfr517	13565.1		Yes	Yes		Yes			Yes	Yes	Single Receptor
42	Olfr1255	15505.5		Yes	Yes		Yes	Yes	Yes	Yes	Yes	Single Receptor
	Olfr1259	1334.22				Yes
43	Olfr374	27.1624										No Receptors
	Olfr1197	1.609
	Olfr1196	1.609
	Olfr856-ps1	0.32941	Yes
44	Olfr727	42446.3		Yes	Yes		Yes	Yes	Yes		Yes	Single Receptor
	Olfr725	2175.58				Yes
	Olfr1372-ps1	88.0478	Yes
	Olfr726	8.6315
	Olfr1255	3.0093
	Olfr517	1.4799
	Olfr1384	0.65962
45	Olfr1196	16016.1		Yes	Yes		Yes	Yes	Yes	Yes	Yes	Single Receptor
	Olfr1197	1973.39				Yes
	Olfr1200	1307.35				Yes
	Olfr1255	3.8689
	Olfr827	1.8422
	Olfr727	1.694
	Olfr536	0.76421
46	Olfr417	480.656			Yes						Maybe	Uncertain (0 to 1 Receptor)
	Olfr212	10.536				Yes
	Olfr390	2.5627
	Olfr329-ps	1.7035	Yes
47	Olfr1353	17492.7		Yes	Yes		Yes		Yes		Yes	Single Receptor
	Olfr1372-ps1	864.382	Yes
	Olfr1384	11.6194
	Olfr672	2.6285
48	Olfr390	44392.9		Yes	Yes		Yes	Yes	Yes		Yes	Single Receptor
	Olfr1	3.3397
	Olfr382	3.1758
	Olfr672	1.5879
	Olfr20	0.67875
49	Olfr774	3377.08		Yes	Yes		Yes		Yes		Yes	Single Receptor
	Olfr775	299.068				Yes
	Olfr776	29.7213				Yes
	Olfr517	1.8423
50	Olfr1255	1.9794										No Receptors
	Olfr672	1.963
	Olfr955	0.97346
	Olfr952	0.97346
	Olfr856-ps1	0.44841	Yes
51	Olfr672	146233		Yes	Yes		Yes		Yes		Yes	Single Receptor
	Olfr390	1.4549
	Olfr665	1.4253
52	Olfr884	29484.7		Yes	Yes		Yes		Yes		Yes	Multiple Receptors (2 Receptors)
	Olfr665	4059.97		Yes	Yes		Yes		Yes		Yes
	Olfr885	1352.55				Yes
	Olfr889	1.2918
53	Olfr449	2353.81		Yes	Yes		Yes		Yes		Yes	Uncertain (1 to 2 Receptors)
	Olfr1372-ps1	118.904	Yes
	Olfr1289	76.4714		Almost	Yes		Yes			Yes	Maybe
54	Olfr469	2776.95		Yes	Yes		Yes	Yes	Yes	Yes	Yes	Single Receptor
	Olfr470	318.496				Yes
	Olfr507	32.552				Yes
	Olfr1372-ps1	9.8225	Yes
	Olfr701	0.38267
56	Olfr39	13010.9			Yes						Maybe	Uncertain (0 to 2 Receptors)
	Olfr872	3939.24		Yes	Yes						Maybe
	Olfr869	3.5976
	Olfr390	1.9533
	Olfr856-ps1	0.12343	Yes
57	Olfr372	3858.75		Yes	Yes		Yes	Yes	Yes	Yes	Yes	Single Receptor
	Olfr373	903.863		Yes		Yes
	Olfr613	0.15822
58	Olfr743	12.0866										No Receptors
	Olfr856-ps1	1.222	Yes
60	Olfr220	1860.17		Yes	Yes						Maybe	Multiple Receptors (3 to 8 Receptors)
	Olfr1148	1538.08		Yes	Yes						Maybe
	Olfr885	1243.84		Yes	Yes		Yes			Yes	Yes
	Olfr1385	721.492			Yes						Maybe
	Olfr157	579		Yes	Yes		Yes		Yes		Yes
	Olfr1325	528.641		Yes	Yes		Yes			Yes	Yes
	Olfr701	277.247			Yes		Yes			Yes	Maybe
	Olfr1289	266.952				Yes
	Olfr1386	161.107				Yes
	Olfr1392	48.936				Yes
	Olfr884	42.4408				Yes
	Olfr1465	32.9228				Yes
	Olfr140	30.2702			Yes		Yes		Yes		Maybe
	Olfr159	17.2334				Yes
	Olfr156	15.8465				Yes
	Olfr10	6.4751
	Olfr531	3.3346
	Olfr943	2.7022
	Olfr856-ps1	0.32733	Yes
61	Olfr1484	7909.03		Yes	Yes		Yes	Yes	Yes		Yes	Multiple Receptors (3 Receptors)
	Olfr1250	3528		Yes	Yes		Yes		Yes		Yes
	Olfr1418	1738.83		Yes	Yes		Yes			Yes	Yes
	Olfr1417	383.723				Yes
	Olfr1477	184.032				Yes
	Olfr1248	179.042				Yes
	Olfr1252	85.2752				Yes
	Olfr1487	55.9273				Yes
	Olfr390	3.1587
	Olfr961	3.1198
	Olfr536	1.2531
62	Olfr1507	12364		Yes	Yes		Yes	Yes	Yes		Yes	Single Receptor
	Olfr1508	274.482				Yes
63	Olfr632	13578.6		Yes	Yes		Yes		Yes		Yes	Single Receptor
	Olfr677	2.4981
64	Olfr314	1.9083										No Receptors
	Olfr856-ps1	0.71476	Yes
65	Olfr856-ps1	8322.4	Yes		Yes		Yes			Yes		No Receptors
	Olfr610	32.7669				Yes
67	Olfr183	2.0312										No Receptors
	Olfr856-ps1	0.23279	Yes
68	Olfr183	75933.1		Yes	Yes		Yes	Yes	Yes		Yes	Single Receptor
70	Olfr677	41662.2		Yes	Yes		Yes		Yes		Yes	Single Receptor
	Olfr1255	1.7569
71	Olfr1372-ps1	2484.56	Yes									Multiple Receptors (2 to 3 Receptors)
	Olfr1383	459.861				Yes
	Olfr1123	225.78		Yes	Yes		Yes		Yes		Yes
	Olfr832	147.302		Yes	Yes		Yes		Yes		Yes
	Olfr724	87.2982		Yes	Yes						Maybe
	Olfr723	23.3372				Yes
	Olfr1384	21.7052				Yes
	Olfr672	1.8885
72	Olfr1372-ps1	173.465	Yes									No Receptors
	Olfr677	1.8229
	Olfr727	1.6097
	Olfr856-ps1	0.92536	Yes
73	Olfr1372-ps1	1181.69	Yes									Uncertain (0 to 3 Receptors)
	Olfr907	344.024		Yes	Yes						Maybe
	Olfr1383	258.134				Yes
	Olfr267	166.345			Yes						Maybe
	Olfr1112	72.8234			Yes		Yes				Maybe
	Olfr1384	18.3286				Yes
	Olfr677	10.6617
	Olfr183	2.6236
74	Olfr677	5.9239										Single Receptor (Taar7e, TPM = 20031.4559)
	Olfr827	5.6884
75	Olfr212	30.3945				Yes						No Receptors
	Olfr290	1.2569
	Olfr183	0.93939
76												Single Receptor (Taar4, TPM = 12224.846)
77	Olfr716	26.7329			Yes		Yes		Yes		Maybe	Uncertain (0 to 1 Receptor)
	Olfr100	7.8285
	Olfr517	3.819
	Olfr31	3.7725
	Olfr613	0.14173
	Olfr102	0.0020655
78	Olfr677	32098.2		Yes	Yes		Yes		Yes		Yes	Multiple Receptors (3 to 5 Receptors)
	Olfr523	211.974			Yes						Maybe
	Olfr1406	88.6511			Yes		Yes		Yes		Maybe
	Olfr781	75.3404		Yes	Yes		Yes		Yes		Yes
	Olfr800	42.0503		Yes	Yes		Yes		Yes		Yes
	Olfr1408	2.6391
	Olfr957	1.7521
	Olfr799	1.7521
	Olfr1105	1.7448
	Olfr856-ps1	0.22143
79	Olfr6	12320.1		Yes	Yes		Yes	Yes	Yes		Yes	Uncertain (1 to 2 Receptors)
	Olfr70	101.781
	Olfr829	94.7541			Yes		Yes			Yes	Maybe
	Olfr1	21.2983
	Olfr145	1.8019
80	Olfr1512	62257.5		Yes	Yes		Yes		Yes		Yes	Single Receptor
	Olfr1513	2399				Yes
	Olfr727	1.948
	Olfr856-ps1	0.27995
81	Olfr1507	19575.6		Yes	Yes		Yes	Yes	Yes		Yes	Single Receptor
	Olfr1508	359.57				Yes
	Olfr672	1.6956
	Olfr856-ps1	0.30125
82	Olfr116	25.0088										No Receptors
	Olfr920	17.9488
	Olfr672	6.4851
	Olfr531	2.2357
	Olfr808	2.1617
83	Olfr538	260.048		Yes (with Intron)	Yes		Yes			Yes	Maybe	Uncertain (0 to 2 Receptors)
	Olfr1372-ps1	36.2339	Yes
	Olfr1318	18.8551			Yes		Yes		Yes		Maybe
	Olfr697	13.4886				Yes
	Olfr1317	10.698				Yes
	Olfr1383	6.2402				Yes
86	Olfr1255	1.7539										No Receptors
87	Olfr1500	62.1153		Almost	Yes		Yes		Yes		Maybe	Uncertain (0 to 2 Receptors)
	Olfr1037	9.845			Yes		Yes		Yes		Maybe
	Olfr74	4.0239
88	Olfr544	17525.4		Yes	Yes		Yes		Yes		Yes	Single Receptor
	Olfr545	80.8027				Yes
	Olfr727	7.2533
89	Olfr730	1.7869										No Receptors
90	Olfr576	4331.54		Yes	Yes		Yes			Yes	Yes	Single Receptor
	Olfr1090	5.163
	Olfr873	2.5192
	Olfr18	1.9949
91	Olfr531	2.4058										No Receptors
	Olfr381	2.3358
	Olfr612	2.2248
	Olfr183	1.7172
93	Olfr856-ps1	1.2405	Yes									No Receptors
94	Olfr677	2.746										No Receptors
95	Olfr856-ps1	0.51565	Yes									No Receptors
96	Olfr166	20048.7		Yes	Yes		Yes	Yes	Yes	Yes	Yes	Multiple Receptors (2 Receptors)
	Olfr190	2622.76		Yes	Yes		Yes		Yes		Yes
	Olfr168	2282.53				Yes
	Olfr191	200.455				Yes
	Olfr192	148.38				Yes
	Olfr193	46.2588				Yes
	Olfr148	3.4123
	Olfr856-ps1	0.2863	Yes
97	Olfr77	9049.94		Yes	Yes		Yes	Yes	Yes		Yes	Single Receptor
	Olfr613	0.090724
99	Olfr810	1535.36		Yes	Yes		Yes		Yes		Yes	Multiple Receptors (4 to 10 Receptors)
	Olfr822	1294.44		Yes	Yes		Yes			Yes	Yes
	Olfr419	1117.74		Yes	Yes		Yes		Yes		Yes
	Olfr1445	747.205		Yes	Yes						Maybe
	Olfr791	416.507		Almost	Yes		Yes		Yes		Maybe
	Olfr145	247.05			Yes		Yes			Yes	Maybe
	Olfr1404	205.781		Yes	Yes		Yes		Yes		Yes
	Olfr856-ps1	180.681	Yes
	Olfr510	113.397			Yes		Yes			Yes	Maybe
	Olfr520	110.465		Almost	Yes		Yes			Yes	Maybe
	Olfr1448	62.7732				Yes
	Olfr816	57.1679				Yes
	Olfr368	34.6023			Yes						Maybe
	Olfr341	12.1998
	Olfr340	8.1668
	Olfr521	5.9051
	Olfr15	4.0834
	Olfr370	3.3563
	Olfr77	1.2046
	Olfr613	0.12024
100	Olfr968	26.4828			Yes		Yes			Yes		No Receptors
	Olfr1047	2.6238
101	Olfr1501	6.2362										Single Receptor (Vmn1r37, TPM = 28975.5623, which Primarily Contains a Noncoding Isoform)
	Olfr856-ps1	0.40061	Yes
	Olfr613	0.15492
102	Olfr948	10.1103										No Receptors
	Olfr1030	9.7976
	Olfr726	5.0552
103	Olfr583	105.694		Yes	Yes		Yes			Yes	Yes	Uncertain (1 to 2 Receptors)
	Olfr670	51.5163			Yes		Yes				Maybe
	Olfr1501	5.6538
	Olfr1047	5.5629
	Olfr197	2.9143
	Olfr885	2.898
	Olfr585	2.7927
104	Olfr224	11979.1		Yes	Yes		Yes	Yes	Yes		Yes	Multiple Receptors (7 to 8 Receptors)
	Olfr329-ps	2618.38	Yes
	Olfr31	1446.48		Yes	Yes						Maybe
	Olfr726	1086.54		Yes	Yes		Yes		Yes		Yes
	Olfr885	1074.06		Yes	Yes		Yes			Yes	Yes
	Olfr464	358.335		Yes	Yes		Yes		Yes		Yes
	Olfr197	339.355		Yes	Yes		Yes			Yes	Yes
	Olfr325	270.528				Yes
	Olfr330	252.01				Yes
	Olfr389	224.359		Yes	Yes		Yes		Yes		Yes
	Olfr328	223.853				Yes
	Olfr331	173.494				Yes
	Olfr315	115.982		Yes	Yes		Yes		Yes		Yes
	Olfr725	50.7402				Yes
	Olfr1372-ps1	26.7448	Yes
	Olfr884	25.4001				Yes
	Olfr127	10.2824
	Olfr1047	3.4826
	Olfr943	3.0034
	Olfr613	0.43966
105	Olfr1047	47454		Yes	Yes		Yes		Yes		Yes	Single Receptor
	Olfr224	3.1748
	Olfr1501	3.1618
	Olfr613	0.11782
106	Olfr267	2.7009										No Receptors
107	Olfr1501	26527.8		Yes	Yes		Yes		Yes		Yes	Multiple Receptors (2 Receptors)
	Olfr693	2964.6		Yes	Yes		Yes		Yes		Yes
	Olfr1504	3.3605
	Olfr31	3.3332
	Olfr1047	3.3064
108	Olfr376	49496.1		Yes	Yes		Yes	Yes	Yes		Yes	Single Receptor
	Olfr20	1076.06				Yes
	Olfr378	19.4407				Yes
	Olfr420	5.3961
	Olfr729	2.9615
109	Olfr139	1.7419										No Receptors
	Olfr420	1.5367
	Olfr376	1.4779
111	Olfr1065	52.0916				Yes						No Receptors
	Olfr672	6.5766
	Olfr420	5.7305
	Olfr1106	3.2883
112	Olfr420	15229.5		Yes	Yes		Yes		Yes		Yes	Uncertain (1 to 2 Receptors)
	Olfr309	888.606		Yes	Yes						Maybe
113	Olfr729	35339.9		Yes	Yes		Yes	Yes	Yes		Yes	Single Receptor
	Olfr1372-ps1	111.06	Yes
	Olfr1047	5.3812
	Olfr1383	2.78
	Olfr420	2.4124
114	Olfr1178	2.9469										No Receptors
	Olfr420	2.6847
	Olfr376	2.2425
115	Olfr1106	37399.7		Yes	Yes		Yes		Yes		Yes	Single Receptor
	Olfr420	2.1878
116	Olfr221	866.89		Almost	Yes						Maybe	Uncertain (0 to 1 Receptors)
	Olfr920	2.7359
	Olfr613	0.16171
117	Olfr55	4934.64		Yes	Yes		Yes		Yes		Yes	Single Receptor
	Olfr239	913.433				Yes
	Gm4461	242.634				Yes
118	Olfr68	9260.67		Yes	Yes		Yes		Yes		Yes	Single Receptor
	Olfr69	1286.39				Yes
	Olfr139	3.9399
	Olfr720	3.9238
119	Olfr620	3467.34		Yes	Yes		Yes		Yes		Yes	Uncertain (1 to 2 Receptors)
	Olfr619	1581.8		Yes	Yes						Maybe
	Olfr624	10.9608
	Olfr419	2.5546
120	Olfr1447	9589.83		Yes	Yes		Yes		Yes		Yes	Single Receptor
	Olfr1446	186.793				Yes
	Olfr954	8.4348
	Olfr221	3.416
	Olfr951	1.687
121	Olfr218	1634.07		Yes	Yes		Yes		Yes		Yes	Multiple Receptors (3 to 7 Receptors)
	Olfr146	609.995		Yes	Yes		Yes		Yes		Yes
	Olfr893	236.291		Yes	Yes		Yes		Yes		Yes
	Olfr355	208.922		Almost	Yes						Maybe
	Olfr1351	123.413			Yes		Yes		Yes		Maybe
	Olfr810	95.2417		Almost	Yes		Yes			Yes	Maybe
	Olfr829	57.9924			Yes		Yes			Yes	Maybe
	Olfr904	37.067			Yes
	Olfr1450	25.3694			Yes
	Olfr769	23.3927
	Olfr91	16.7091
	Olfr856-ps1	8.4818	Yes
	Olfr816	5.0127
	Olfr150	3.3418
	Olfr1065	3.1141
122	Olfr1447	4.3611										No Receptors
	Olfr68	4.2541
	Olfr856-ps1	0.98383	Yes
123	Olfr1447	1.9999										No Receptors
124	Olfr720	3.2879										No Receptors
	Olfr738	1.6781
125	Olfr381	6062.91		Yes	Yes		Yes		Yes		Yes	Multiple Receptors (2 to 5 Receptors)
	Olfr782	809.957		Yes	Yes						Maybe
	Olfr1487	196.743		Yes	Yes		Yes			Yes	Yes
	Olfr804	74.0812				Yes
	Olfr215	45.1909			Yes						Maybe
	Olfr512	28.2413			Yes						Maybe
	Olfr1167	19.0144				Yes
	Olfr1086	6.6949
	Olfr1480	2.4593
	Olfr1477	2.0373
	Olfr856-ps1	1.8617
	Olfr382	1.6599
	Olfr1170	1.6328
	Olfr20	0.70952
126	Olfr3	0.99797										No Receptors
	Olfr57	0.8389
	Olfr856-ps1	0.20347
127	Olfr1006	0.98334										No Receptors
	Olfr613	0.2444
128	Olfr742	555.416			Yes						Maybe	Uncertain (1 to 2 Receptors)
	Olfr1260	458.716		Yes (but Not in the Major Isoform)	Yes		Yes	Yes	Yes		Yes
	Olfr743	27.1592				Yes
	Olfr741	24.7124				Yes
	Olfr724	0.60881
	Olfr723	0.60881
	Olfr613	0.19584
129	Olfr867	422.51		Yes	Yes		Yes		Yes		Yes	Uncertain (1 to 2 Receptors)
	Olfr794	62.7299			Yes						Maybe
130	Olfr613	0.053526										No Receptors
131	Olfr1260	104245		Yes (but Not in the Major Isoform)	Yes		Yes	Yes	Yes		Yes	Single Receptor
	Olfr974	4.1107
	Olfr1271	1.0496
	Olfr346	1.032
	Olfr1348	0.50958
	Olfr1347	0.49523
132	Olfr346	6294.59		Yes	Yes		Yes	Yes	Yes		Yes	Single Receptor
	Olfr720	5.0822
	Olfr1348	2.5832
133	Olfr1260	4.0009										No Receptors
	Olfr1348	1.9839
	Olfr613	0.14604
134	Olfr1213	18947.1		Yes	Yes		Yes	Yes	Yes		Yes	Uncertain (1 to 2 Receptors)
	Olfr1372-ps1	1612.52	Yes
	Olfr1383	312.525				Yes
	Olfr1182	137.078			Yes		Yes		Yes		Maybe
	Olfr1384	19.0011				Yes
	Olfr1181	3.9965
	Olfr57	1.3327
135	Olfr1260	1.471										No Receptors
	Olfr613	0.042955
136	Olfr723	10.2368										No Receptors
	Olfr724	4.0947
	Olfr1270	4.0336
137	Olfr1348	28442.7		Yes	Yes		Yes	Yes	Yes	Yes	Yes	Single Receptor
	Olfr1347	6640.75				Yes
	Olfr1260	1.4313
	Olfr239	0.70101
	Gm4461	0.58668
	Olfr613	0.19156
	Olfr856-ps1	0.18013
138	Olfr429	1.5315										No Receptors
	Olfr57	1.2892
	Olfr1348	0.76998
	Olfr1347	0.74829
	Olfr856-ps1	0.26057
	Olfr613	0.075574
139	Olfr57	29787.5		Yes	Yes		Yes	Yes	Yes		Yes	Single Receptor
	Olfr1351	5.4344
	Olfr613	0.060983
141	Olfr723	5.2482										No Receptors
	Olfr724	1.312
	Olfr613	0.26378
142	Olfr429	36944.3		Yes	Yes		Yes		Yes		Yes	Single Receptor
	Olfr24	1.7716
	Olfr569	1.7643
	Olfr613	0.18333
143	Olfr1372-ps1	747.756	Yes									No Receptors
	Olfr1383	148.946				Yes
	Olfr1384	11.076				Yes
	Olfr1271	1.0321
	Olfr974	1.0106
	Olfr114	1.0022
	Olfr569	0.994
	Olfr57	0.839
144	Olfr181	17666		Yes	Yes		Yes	Yes	Yes		Yes	Single Receptor
	Olfr1348	1.2931
	Olfr361	1.2417
145	Olfr1282	1.2804										No Receptors
146	Olfr738	11553.3		Yes	Yes		Yes	Yes	Yes		Yes	Single Receptor
	Olfr744	48.2551				Yes
	Olfr1211	2.3028
	Olfr553	2.1677
147	Olfr1270	13075.6		Yes	Yes		Yes	Yes	Yes		Yes	Single Receptor
	Olfr32	48.8676				Yes
	Olfr24	2.2605
	Olfr723	2.0778
	Olfr1273-ps	1.1589
148	Olfr24	12448		Yes	Yes		Yes	Yes	Yes		Yes	Single Receptor
	Olfr1348	2.8254
	Olfr346	1.9073
	Olfr1347	0.91528
149	Olfr1271	5054.97		Yes	Yes		Yes	Yes	Yes		Yes	Single Receptor
	Olfr1272	21.3235				Yes
	Olfr1270	1.2606
	Olfr1348	0.69902
	Olfr1347	0.67933
	Olfr856-ps1	0.11828
150	Olfr974	58824.3		Yes	Yes		Yes	Yes	Yes		Yes	Single Receptor
	Olfr723	1.3261
	Olfr613	0.042657
151	Olfr346	1.3149										No Receptors
	Olfr974	1.3095
	Olfr569	1.288
	Olfr720	1.2775
	Olfr723	1.1887
152	Olfr693	1855.57		Yes	Yes		Yes		Yes		Yes	Multiple Receptors (2 to 7 Receptors)
	Olfr1447	502.797		Yes	Yes		Yes		Yes		Yes
	Olfr24	49.1275			Yes		Yes		Yes		Maybe
	Olfr829	41.3014		Almost	Yes		Yes			Yes	Maybe
	Olfr1056	25.0242			Yes		Yes		Yes		Maybe
	Olfr1501	14.1048			Yes						Maybe
	Olfr1446	11.2203				Yes
	Olfr1372-ps1	10.8997	Yes
	Olfr46	6.7497			Yes		Yes		Yes		Maybe
	Olfr933	1.32
	Olfr974	1.309
	Olfr784	1.2616
	Olfr856-ps1	0.24712	Yes
153	Olfr411	2428.43		Yes	Yes		Yes			Yes	Yes	Multiple Receptors (2 Receptors)
	Olfr672	2034.48		Yes	Yes		Yes		Yes		Yes
	Olfr723	1.5108
	Olfr724	0.5036
	Olfr613	0.040499
154	Olfr691	611.274		Almost	Yes						Maybe	Uncertain (0 to 2 Receptors)
	Olfr96	216.715			Yes						Maybe
155	Olfr975	735.835		Yes	Yes		Yes	Yes		Yes	Yes	Single Receptor
156	Olfr723	31529.7		Yes	Yes		Yes		Yes		Yes	Single Receptor
	Olfr724	8424.4				Yes
	Olfr1270	2.0744
157	Olfr67	21.7572			Yes		Yes		Yes		Maybe	Uncertain (0 to 1 Receptors)
158	Olfr933	15464.1		Yes	Yes		Yes	Yes		Yes	Yes	Uncertain (1 to 2 Receptors)
	Olfr934	1459.38		Yes	Yes						Maybe
	Olfr26	736.788				Yes
	Olfr930	2.1813
159	Olfr114	46106.4		Yes	Yes		Yes	Yes	Yes	Yes	Yes	Single Receptor
	Olfr974	2.705
	Olfr128	2.2731
	Olfr116	1.2931
	Olfr181	0.55073
	Olfr112	0.43778
	Olfr126	0.43451
160	Olfr569	11913.9		Yes	Yes		Yes		Yes		Yes	Single Receptor
	Olfr584	1.4755
	Olfr1372-ps1	0.7082	Yes
161	Olfr1006	13136.7		Yes	Yes		Yes	Yes	Yes	Yes	Yes	Single Receptor
	Olfr695	4.0248
162	Olfr1006	1.6754										No Receptors
	Olfr1270	1.6107
	Olfr856-ps1	0.31089	Yes
164	Olfr1006	1.5883										No Receptors
165	Olfr346	14025.5		Yes	Yes		Yes	Yes	Yes		Yes	Uncertain (1 to 2 Receptors)
	Olfr974	4.5179					Yes		Yes		Maybe
	Olfr352	0.73758
	Olfr1372-ps1	0.69665	Yes
166	Olfr1170	2710.81		Yes	Yes		Yes		Yes		Yes	Multiple Receptors (2 Receptors)
	Olfr1211	2522.85		Yes	Yes		Yes		Yes		Yes
	Olfr1166	147.832				Yes
	Olfr1167	58.8428				Yes
	Olfr1269	1.5493
	Olfr631	0.86974
	Olfr1348	0.76505
	Olfr1347	0.7435
	Olfr613	0.11263
167	Olfr1348	67294.5		Yes	Yes		Yes	Yes	Yes		Yes	Single Receptor
	Olfr1347	15120.3				Yes
	Olfr1372-ps1	60.8267	Yes
	Olfr346	2.0006
	Olfr738	1.984
	Olfr1383	1.984
168	Olfr974	1.6241										No Receptors
	Olfr720	1.5844
	Olfr181	0.99198
169	Olfr720	25511.3		Yes	Yes		Yes	Yes	Yes		Yes	Single Receptor
	Olfr1372-ps1	67.0459	Yes
	Olfr114	1.0569
170	Olfr784	8799.41		Yes	Yes		Yes	Yes	Yes	Yes	Yes	Multiple Receptors (2 Receptors)
	Olfr365	4739.74		Yes	Yes		Yes		Yes		Yes
	Olfr801	122.371				Yes
	Olfr805	7.1404				Yes
	Olfr806	6.56				Yes
	Olfr1263	1.5588
	Olfr1348	1.5201
	Olfr856-ps1	0.38582	Yes
171	Olfr974	3.2771										No Receptors
	Olfr1260	3.2771
	Olfr346	1.6454
	Olfr114	1.625
172	Olfr346	5.3312										No Receptors
	Olfr3	5.2433
173	Olfr3	1.6531										No Receptors
	Olfr57	1.3896
174	Olfr3	58995		Yes	Yes		Yes	Yes	Yes	Yes	Yes	Single Receptor
	Olfr57	1.3113
	Olfr1213	1.0485
	Olfr856-ps1	0.13253	Yes
175	Olfr1181	228.342		Yes	Yes		Yes			Yes	Yes	Multiple Receptors (2 to 4 Olfactory Receptors + Vmn2r57 TPM = 141.5554, which Skips a Coding Exon)
	Olfr1372-ps1	93.0885	Yes
	Olfr46	45.3767		Yes	Yes		Yes		Yes		Yes
	Olfr530	24.26		Almost	Yes		Yes			Yes	Maybe
	Olfr1206	8.3177			Yes						Maybe
	Olfr1182	7.657				Yes
	Olfr1006	2.5465
	Olfr1383	2.0449
	Olfr533	1.9711
	Olfr60	1.3632
	Olfr738	1.3632
	Olfr1384	0.60013
176	Olfr613	1384.17		Yes	Yes		Yes			Yes	Yes	Uncertain (1 to 2 Receptors)
	Olfr615	44.8682			Yes						Maybe
	Olfr723	1.7184
177	Olfr575	3521.71		Yes	Yes		Yes	Yes	Yes		Yes	Single Receptor
	Olfr856-ps1	0.25667	Yes

## Sheet: Legend
Table EV4. Summary of OR expression in each single cell. An OR will be included in this table if Cufflinks 2.2.1 assigns a non-zero expression to it. During the evaluation of OR expression, if a criterion is met, the corresponding entry will be “Yes;” otherwise, the entry will be left blank (representing “No”). Multi-receptor neurons were marked yellow.
